# Supplementary material for: In Silico Design of Dual-Binding Site Anti-Cholinesterase Phytochemical Heterodimers as Treatment Options for Alzheimer’s Disease
Source: Curr Issues Mol Biol. 2021 Dec 29;44(1):152–75. doi: 10.3390/cimb44010012 (PMC8929005; doi:10.3390/cimb44010012)
Supplement: Supplementary file 1 [file cimb-44-00012-s001.zip]

Archive with 1 entries (1 files):
- cimb-1508384-supplementary.pdf
